# Supplementary material for: BET1 variants establish impaired vesicular transport as a cause for muscular dystrophy with epilepsy
Source: EMBO Mol Med. 2021 Nov 15;13(12):e13787. doi: 10.15252/emmm.202013787 (PMC8649873; doi:10.15252/emmm.202013787)
Supplement: Supplementary file 2 — Table EV1 [file EMMM-13-e13787-s002.xlsx]

## Sheet: Table EV1
Accession	mock 1	mock 2	mock3	Bet1 _1	Bet1_2	Bet1_3	I51S_1	I51S_2	I51S_3	Description
BET1	1	1	2	181	193	421	187	125	317	BET1 homolog OS=Homo sapiens GN=BET1 PE=1 SV=1
GOSR2	0	0	0	23	21	21	22	13	20	Golgi SNAP receptor complex member 2 OS=Homo sapiens GN=GOSR2 PE=3 SV=2
YKT6	2	2	0	17	15	17	16	10	13	Synaptobrevin homolog YKT6 OS=Homo sapiens GN=YKT6 PE=1 SV=1
GOSR1	0	0	0	15	13	16	15	12	20	Golgi SNAP receptor complex member 1 OS=Homo sapiens GN=GOSR1 PE=2 SV=1
STX18	0	1	0	14	16	23	6	5	23	Syntaxin-18 OS=Homo sapiens GN=STX18 PE=2 SV=1
VTI1A	0	0	0	14	15	14	8	5	18	Vesicle transport through interaction with t-SNAREs homolog 1A OS=Homo sapiens GN=VTI1A PE=1 SV=2
Syntaxin 4	0	0	0	14	15	10	14	11	9	Syntaxin-4 OS=Homo sapiens GN=STX4 PE=1 SV=2
Syntaxin 12	1	1	0	15	16	9	13	10	7	Syntaxin-12 OS=Homo sapiens GN=STX12 PE=1 SV=1
VAMP7	0	1	0	10	12	16	10	9	9	Vesicle-associated membrane protein 7 OS=Homo sapiens GN=VAMP7 PE=1 SV=3
STX8	0	0	0	8	10	8	12	10	12	Syntaxin-8 OS=Homo sapiens GN=STX8 PE=1 SV=2
STX7	0	0	0	8	12	12	11	5	9	Syntaxin-7 OS=Homo sapiens GN=STX7 PE=1 SV=4
VTI1B	0	0	0	11	10	9	8	9	10	Vesicle transport through interaction with t-SNAREs homolog 1B OS=Homo sapiens GN=VTI1B PE=1 SV=3
ERGIC-53	0	0	0	14	17	25	0	0	0	Protein ERGIC-53 OS=Homo sapiens GN=LMAN1 PE=1 SV=2
SEC20	0	0	0	12	10	10	5	4	15	Vesicle transport protein SEC20 OS=Homo sapiens GN=BNIP1 PE=1 SV=3
STX6	2	2	0	8	11	7	7	5	8	Syntaxin-6 OS=Homo sapiens GN=STX6 PE=1 SV=1
EIF4ENIF1	0	0	0	15	15	19	0	0	0	Eukaryotic translation initiation factor 4E transporter OS=Homo sapiens GN=EIF4ENIF1 PE=1 SV=2
UBQLN1	0	0	0	13	13	18	0	0	0	Ubiquilin-1 OS=Homo sapiens GN=UBQLN1 PE=1 SV=2
Q99615	0	0	0	11	15	16	1	0	0	DnaJ homolog subfamily C member 7 OS=Homo sapiens GN=DNAJC7 PE=1 SV=2
P25686	0	0	0	15	12	10	0	2	0	DnaJ homolog subfamily B member 2 OS=Homo sapiens GN=DNAJB2 PE=1 SV=3
GIGYF2	1	1	0	10	9	16	1	0	0	PERQ amino acid-rich with GYF domain-containing protein 2 OS=Homo sapiens GN=GIGYF2 PE=1 SV=1
UBQLN4	0	0	0	13	12	13	0	0	0	Ubiquilin-4 OS=Homo sapiens GN=UBQLN4 PE=1 SV=2
UBAC2	1	1	1	10	8	14	0	1	1	Ubiquitin-associated domain-containing protein 2 OS=Homo sapiens GN=UBAC2 PE=2 SV=1
EPS15L1	0	0	0	9	7	18	1	1	0	Epidermal growth factor receptor substrate 15-like 1 OS=Homo sapiens GN=EPS15L1 PE=2 SV=1
NPLOC4	0	0	0	12	14	8	0	0	0	Nuclear protein localization protein 4 homolog OS=Homo sapiens GN=NPLOC4 PE=1 SV=3
RABEP1	0	0	0	10	12	10	0	0	0	Rab GTPase-binding effector protein 1 OS=Homo sapiens GN=RABEP1 PE=1 SV=2
EEA1	0	0	0	8	11	6	0	1	0	Early endosome antigen 1 OS=Homo sapiens GN=EEA1 PE=1 SV=2
APLP2	0	1	0	7	7	8	2	0	0	Amyloid-like protein 2 OS=Homo sapiens GN=APLP2 PE=1 SV=2
MAGED1	2	1	0	7	7	6	0	1	1	Melanoma-associated antigen D1 OS=Homo sapiens GN=MAGED1 PE=1 SV=3
SMPD4	0	0	0	7	6	8	1	1	0	Sphingomyelin phosphodiesterase 4 OS=Homo sapiens GN=SMPD4 PE=1 SV=2
TRIM32	0	0	0	8	6	8	0	0	0	E3 ubiquitin-protein ligase TRIM32 OS=Homo sapiens GN=TRIM32 PE=1 SV=2

## Sheet: Legend
Interaction partners of Ile51Ser BET1 identified through affinity purification coupled to mass spectrometry (AP-MS) in HEK293T cells transiently transfected with wild-type BET1 or BET1 Ile51Ser
