# Supplementary material for: BET1 variants establish impaired vesicular transport as a cause for muscular dystrophy with epilepsy
Source: EMBO Mol Med. 2021 Nov 15;13(12):e13787. doi: 10.15252/emmm.202013787 (PMC8649873; doi:10.15252/emmm.202013787)
Supplement: Supplementary file 3 — Source Data for Figure 1 [file EMMM-13-e13787-s001.zip]

Archive with 6 entries (4 files):
- EMM-2020-13787-V2_SourceDataForFigure1B/
- EMM-2020-13787-V2_SourceDataForFigure1B/P1 GAPDH BW 8-22-18.tif
- EMM-2020-13787-V2_SourceDataForFigure1B/P1 a-DG 8-23.jpg
- EMM-2020-13787-V2_SourceDataForFigure1C/
- EMM-2020-13787-V2_SourceDataForFigure1C/P1 P2 a-DG BW 3-15-2021.jpg
- EMM-2020-13787-V2_SourceDataForFigure1C/P1 P2 HSP70 BW 3-15-2021.jpg
