# Supplementary material for: BET1 variants establish impaired vesicular transport as a cause for muscular dystrophy with epilepsy
Source: EMBO Mol Med. 2021 Nov 15;13(12):e13787. doi: 10.15252/emmm.202013787 (PMC8649873; doi:10.15252/emmm.202013787)
Supplement: Supplementary file 4 — Source Data for Figure 3 [file EMMM-13-e13787-s006.zip]

Archive with 7 entries (6 files):
- EMM-2020-13787-V2_SourceDataForFigure3A/
- EMM-2020-13787-V2_SourceDataForFigure3A/20200625_ERGIC53_1_2_100s.tif
- EMM-2020-13787-V2_SourceDataForFigure3A/20200625_Sec22b_1_2_50s.tif
- EMM-2020-13787-V2_SourceDataForFigure3A/20200625_GOSR2_1_2_10s.tif
- EMM-2020-13787-V2_SourceDataForFigure3A/20200626_STX5_1_2_3_4_80s.tif
- EMM-2020-13787-V2_SourceDataForFigure3A/20200625_GAPDH_1_2_3_4_20s.tif
- EMM-2020-13787-V2_SourceDataForFigure3A/20200625_Bet1_1_2_110s.tif
