# Supplementary material for: BET1 variants establish impaired vesicular transport as a cause for muscular dystrophy with epilepsy
Source: EMBO Mol Med. 2021 Nov 15;13(12):e13787. doi: 10.15252/emmm.202013787 (PMC8649873; doi:10.15252/emmm.202013787)
Supplement: Supplementary file 5 — Source Data for Figure 5 [file EMMM-13-e13787-s005.zip]

Archive with 11 entries (9 files):
- EMM-2020-13787-V2_SourceDataForFigure5B/
- EMM-2020-13787-V2_SourceDataForFigure5B/ERGIC53 2020-04-24 13hr 25min+2020-04-24 13hr 26min_Exposure_10.0sec.tif
- EMM-2020-13787-V2_SourceDataForFigure5B/HA 2020-04-24 14hr 12min+2020-04-24 14hr 12min-1_Exposure_3.0sec.tif
- EMM-2020-13787-V2_SourceDataForFigure5B/GAPDH 2020-04-29 15hr 51min_Exposure_20.0sec+2020-04-29 15hr 52min.tif
- EMM-2020-13787-V2_SourceDataForFigure5B/GOSR2 2020-04-24 14hr 01min+2020-04-24 14hr 02min_Exposure_6.0sec.tif
- EMM-2020-13787-V2_SourceDataForFigure5B/Bet1 2020-04-28 18hr 57min+2020-04-28 18hr 56min_Exposure_2.0sec.tif
- EMM-2020-13787-V2_SourceDataForFigure5B/sec 22b 2020-04-24 13hr 48min+2020-04-24 13hr 46min_Exposure_20.0sec.tif
- EMM-2020-13787-V2_SourceDataForFigure5D/
- EMM-2020-13787-V2_SourceDataForFigure5D/04032021_GOSR2.tif
- EMM-2020-13787-V2_SourceDataForFigure5D/03032021_Bet1.tif
- EMM-2020-13787-V2_SourceDataForFigure5D/20210303_ERGIC53.tif
